# Supplementary material for: Plant Hormone and Fatty Acid Screening of Nicotiana tabacum and Lilium longiflorum Stigma Exudates
Source: Biomolecules. 2023 Aug 27;13(9):1313. doi: 10.3390/biom13091313 (PMC10526190; doi:10.3390/biom13091313)
Supplement: Supplementary file 1 [file biomolecules-13-01313-s001.zip]

Archive with 1 entries (1 files):
- biomolecules-2529228-supplementary.pdf
